# Supplementary material for: Investigations upon the Improvement of Dermatophyte Identification Using an Online Mass Spectrometry Application
Source: J Fungi (Basel). 2022 Jan 11;8(1):73. doi: 10.3390/jof8010073 (PMC8780538; doi:10.3390/jof8010073)
Supplement: Supplementary file 1 [file jof-08-00073-s001.zip]

Archive with 1 entries (1 files):
- jof-1536987-supplementary.xlsx
