# Supplementary material for: Investigations upon the Improvement of Dermatophyte Identification Using an Online Mass Spectrometry Application
Source: J Fungi (Basel). 2022 Jan 11;8(1):73. doi: 10.3390/jof8010073 (PMC8780538; doi:10.3390/jof8010073)
Supplement: Supplementary file 1 [file jof-08-00073-s001.zip › jof-1536987-supplementary.xlsx]

## Sheet: Table S1
Species	Number of strains / species	Strains	Genotype	Number of spectra
Arthroderma quadrifidum	1	ENVAT564		44
Epidermophyton floccosum	4	IHEM1214		32
		IHEM1670		32
		IHEM3762		40
		SAT9		16
Microsporum audouinii	11	AVC1		36
		AVC2		32
		AVC5		32
		EXT4		32
		IHEM13358		36
		IHEM2214		36
		IHEM3535		32
		ROUT11		32
		SAT14		28
		SAT2		32
		SAT3		32
Microsporum canis	5	ENVAW1297		56
		ENVAW1300		52
		ENVAW1311		60
		ROUT14		32
		ROUT15		36
Nannizzia fulva	2	IDFP15		36
		SAT16		29
Nannizzia gypsea	4	ENVAU1312		42
		ENVAW1321		52
		ENVAW173		52
		ENVAW21636		52
Nannizzia incurvata	1	DERGUYA2		36
Nannizzia persicolor	2	ENVAT145		32
		ENVAW1432		44
Paraphyton cookei	1	ENVAW1534		52
Trichophyton benhamiae	2	ENVAW1349		48
		ENVAW1360		52
Trichophyton equinum	4	EXT5		48
		IHEM13982		40
		IHEM15219		40
		IHEM7896		40
Trichophyton erinacei	5	ENVAT1669		52
		ENVAT1691		52
		ENVAU1543		52
		ENVAW1178		52
		ENVAW1229		50
Trichophyton interdigitale	12	IDFP1	G II	32
		IDFP11	G II	35
		IDFP16	G II	36
		IDFP2	G II	36
		IHEM1106	G I	40
		IHEM1120	G II	44
		IHEM584	G II	40
		ROUT1	G II	30
		ROUT2	G II	30
		ROUT3	G II	36
		ROUT5	G II	40
		ROUT6	G II	40
Trichophyton kuryangei	3	IHEM13655		32
		IHEM13979		32
		IHEM26527		32
Trichophyton mentagrophytes	11	ENVAU9307	G III*	32
		ENVAW1161	G III*	32
		ENVAW1196	G III*	28
		ENVAW1207	?	32
		ENVAW1218	G III*	32
		ENVAW1219	G III*	32
		ENVAW1222	G III*	32
		ENVAW1330	G III	32
		ENVAW985	G II*	32
		ROUT13	G II*	32
		SAT7	G III*	36
Trichophyton rubrum	14	EXT7	H 6	36
		IDFP10	H 5	24
		IDFP12	H 5	36
		IDFP14	H 5	36
		IDFP18	H 5	30
		IDFP19	H 5	30
		IDFP4	H 5	32
		IDFP5	H 5	34
		IDFP6	H 5	36
		IDFP7	H 5	32
		IDFP8	H 5	32
		IHEM26520	H 5	32
		IHEM26523	H 5	32
		IHEM26533	H 5	32
Trichophyton soudanense	10	AVC11	H 1	32
		EXT2	H 1	36
		IHEM13459	H 1	40
		IHEM19372	H 1	32
		IHEM19715	H 1	40
		SAT10	H 2	32
		SAT18	H 2	32
		SAT20	H 1	32
		SAT6B	H 1	36
		SAT6P	H 1	36
Trichophyton tonsurans	14	AVC3		16
		DERGUYA5		32
		DERGUYB2		34
		DERGUYB3		32
		DERGUYB4B		28
		DERGUYB4P		32
		DERGUYB5		35
		DERGUYB6		29
		EXT6		36
		IHEM24955		32
		SAT11		32
		SAT12		40
		SAT15		32
		IHEM13407	T. tonsurans DNA type II	32
Trichophyton verrucosum	2	IHEM14009		12
		IHEM3773		36
Trichophyton violaceum	3	IHEM10480	H 7	36
		IHEM13461	H 7	32
		IHEM15852	H 7	24
Total	111			3984

## Sheet: Table S2
Species	Number of strains	Number of spectra
A. ciferrii	1	4
A. crocatum	1	4
A. cuniculi	2	8
A. curreyi	2	8
A. eboreum	1	4
A. gertleri	1	4
A. gloriae	1	4
A. insingulare	1	4
A. lenticulare	2	8
A. multifidum	1	4
A. onychocola	1	4
A. phaseoliforme	1	4
A. quadrifidum	2	8
Arthroderma sp.	1	4
A. tuberculatum	2	8
A. uncinatum	4	19
E. floccosum	4	16
L. gallinae	3	12
M. audouinii	6	24
M. canis	5	24
M. ferrugineum	3	12
N. corniculata	2	8
N. duboisii	1	4
N. fulva	7	28
N. gypsea	7	28
N. incurvata	3	12
N. nana	1	4
N. perplicata	1	4
N. persicolor	4	16
N. praecox	2	8
N. racemosa	2	8
P. cookei	5	20
P. cookiellum	2	8
P. mirabile	3	12
T. benhamiae	3	16
T. bullosum	2	8
T. concentricum	4	16
T. equinum	4	16
T. erinacei	6	24
T. interdigitale	8	32
T. kuryangei	3	12
T. mentagrophytes	6	28
T. quinckeanum	3	12
T. rubrum	7	29
T. schoenleinii	2	8
T. simii	3	12
T. soudanense	1	4
T. tonsurans	5	36
T. verrucosum	1	4
T. violaceum	2	8
TOTAL	145	612
